# Supplementary material for: MaxEnt Modeling to Predict the Current and Future Distribution of Pomatosace filicula under Climate Change Scenarios on the Qinghai–Tibet Plateau
Source: Plants (Basel). 2022 Feb 28;11(5):670. doi: 10.3390/plants11050670 (PMC8912362; doi:10.3390/plants11050670)
Supplement: Supplementary file 1 [file plants-11-00670-s001.zip]

Archive with 1 entries (1 files):
- plants-1581232-SI.pdf
